# Supplementary material for: Bringing functional status into a big data world: Validation of national Veterans Affairs functional status data
Source: PLoS One. 2017 Jun 1;12(6):e0178726. doi: 10.1371/journal.pone.0178726 (PMC5453575; doi:10.1371/journal.pone.0178726)
Supplement: S1 Table — This spreadsheet includes the data for the variables examined in this paper. (XLSX) [file pone.0178726.s004.xlsx]

## Sheet: FMdata_upload
v147	bathing_indep_survey	dressing_indep_survey	toileting_indep_survey	transferring_indep_survey	feeding_indep_survey	bathing_dep_survey	dressing_dep_survey	toileting_dep_survey	transferring_dep_survey	feeding_dep_survey	ADL_indep_survey	ADL_dep_survey	survey_ADL_Dep_num	survey_ADL_Dep_2ormore	survey_ADL_Dep_3ormore	survey_ADL_Dep_4ormore	survey_ADL_Dep_5	ADL_change_since_visit	finance_indep_survey	telephone_indep_survey	shopping_indep_survey	foodprep_indep_survey	housework_indep_survey	laundry_indep_survey	transport_indep_survey	medication_indep_survey	finance_dep_survey	telephone_dep_survey	shopping_dep_survey	foodprep_dep_survey	housework_dep_survey	laundry_dep_survey	transport_dep_survey	medication_dep_survey	IADL_indep_survey	IADL_dep_survey	IADL_change_since_visit	bathing_indep_cdw	dressing_indep_cdw	toileting_indep_cdw	transferring_indep_cdw	feeding_indep_cdw	bathing_dep_cdw	dressing_dep_cdw	toileting_dep_cdw	transferring_dep_cdw	feeding_dep_cdw	ADL_indep_CDW	ADL_dep_CDW
DOCTORAL DEGREE (PhD, EdD)	1	1	1	1	1	0	0	0	0	0	1	0	0	0	0	0	0	0	1	1	1	1	1	1	1	1	0	0	0	0	0	0	0	0	1	0		1	1	1	1	1	0	0	0	0	0	1	0
PROFESSIONAL SCHOOL DEGREE	1	1	1	1	1	0	0	0	0	0	1	0	0	0	0	0	0	0	1	1	1	1	0	1	1	1	0	0	0	0	1	0	0	0	0	1	0	1	1	1	1	1	0	0	0	0	0	1	0
PROFESSIONAL SCHOOL DEGREE	1	1	1	1	1	0	0	0	0	0	1	0	0	0	0	0	0	0	1	1	1	1	1	1	1	1	0	0	0	0	0	0	0	0	1	0	0	1	1	1	1	1	0	0	0	0	0	1	0
SOME COLLEGE, BUT NO DEGREE	0	0	1	0	0	1	1	0	1	1	0	1	4	1	1	1	0	0	0	1	0	1	0	0	1	0	1	0	1	0	1	1	0	1	0	1	0	0	0	0	0	1	1	1	1	1	0	0	1
SOME COLLEGE, BUT NO DEGREE	1	1	0	0	1	0	0	1	1	0	0	1	2	1	0	0	0	1	1	1	1	1	0	1	0	1	0	0	0	0	1	0	1	0	0	1	0	1	1	1	1	1	0	0	0	0	0	1	0
ASSOCIATE DEGREE	1	1	1	1	1	0	0	0	0	0	1	0	0	0	0	0	0	0	1	1	1	1	1	1	1	1	0	0	0	0	0	0	0	0	1	0	0	1	1	1	1	1	0	0	0	0	0	1	0
SOME COLLEGE, BUT NO DEGREE	1	1	1	1	1	0	0	0	0	0	1	0	0	0	0	0	0	0	1	1	1	1	1	1	1	1	0	0	0	0	0	0	0	0	1	0	0	1	1	1	1	1	0	0	0	0	0	1	0
MASTERS DEGREE (MA, MS, ETC)	1	1	1	1	1	0	0	0	0	0	1	0	0	0	0	0	0	1	1	1	1	1	1	1	1	1	0	0	0	0	0	0	0	0	1	0	0	1	1	1	1	1	0	0	0	0	0	1	0
HIGH SCHOOL GRADUATE	1	1	1	1	1	0	0	0	0	0	1	0	0	0	0	0	0	0	1	1	1	1	1	1	1	1	0	0	0	0	0	0	0	0	1	0	0	1	1	1	1	1	0	0	0	0	0	1	0
PROFESSIONAL SCHOOL DEGREE	1	1	1	1	1	0	0	0	0	0	1	0	0	0	0	0	0	1	1	1	1	1	0	0	1	1	0	0	0	0	1	1	0	0	0	1	0	1	1	1	1	1	0	0	0	0	0	1	0
SOME COLLEGE, BUT NO DEGREE	1	1	1	1	1	0	0	0	0	0	1	0	0	0	0	0	0	0	1	1	1	1	1	1	1	1	0	0	0	0	0	0	0	0	1	0	0	1	1	1	1	1	0	0	0	0	0	1	0
HIGH SCHOOL GRADUATE	0	1	1	1	0	1	0	0	0	1	0	1	2	1	0	0	0	0	1	1	1	1	0	1	0	1	0	0	0	0	1	0	1	0	0	1	0	0	1	1	1	1	1	0	0	0	0	0	1
SOME COLLEGE, BUT NO DEGREE	1	1	1	1	1	0	0	0	0	0	1	0	0	0	0	0	0	0	1	1	1	1	1	1	1	1	0	0	0	0	0	0	0	0	1	0	0	1	1	1	1	1	0	0	0	0	0	1	0
BACHELORS DEGREE	1	1	1	1	1	0	0	0	0	0	1	0	0	0	0	0	0	0	1	1	1	1	1	1	1	1	0	0	0	0	0	0	0	0	1	0	0	1	1	1	1	1	0	0	0	0	0	1	0
BACHELORS DEGREE	1	1	1	1	1	0	0	0	0	0	1	0	0	0	0	0	0	0	1	1	0	1	0	1	0	1	0	0	1	0	1	0	1	0	0	1	0	1	1	1	1	1	0	0	0	0	0	1	0
MASTERS DEGREE (MA, MS, ETC)	1	1	1	1	1	0	0	0	0	0	1	0	0	0	0	0	0	0	1	1	1	1	1	1	1	1	0	0	0	0	0	0	0	0	1	0	1	1	1	1	1	1	0	0	0	0	0	1	0
MASTERS DEGREE (MA, MS, ETC)	1	1	1	1	1	0	0	0	0	0	1	0	0	0	0	0	0	0	1	1	1	1	1	1	1	1	0	0	0	0	0	0	0	0	1	0	0	1	1	1	1	1	0	0	0	0	0	1	0
ASSOCIATE DEGREE	1	1	1	1	1	0	0	0	0	0	1	0	0	0	0	0	0	0	1	1	1	1	1	1	1	1	0	0	0	0	0	0	0	0	1	0	0	1	1	1	1	1	0	0	0	0	0	1	0
HIGH SCHOOL GRADUATE	1	1	1	1	1	0	0	0	0	0	1	0	0	0	0	0	0	0	1	1	1	1	1	1	1	1	0	0	0	0	0	0	0	0	1	0	0	1	1	1	1	1	0	0	0	0	0	1	0
DOCTORAL DEGREE (PhD, EdD)	1	1	1	1	1	0	0	0	0	0	1	0	0	0	0	0	0	0	1	1	1	1	0	1	1	1	0	0	0	0	1	0	0	0	0	1	0	1	1	1	1	1	0	0	0	0	0	1	0
GED OR EQUIVALENT	1	1	1	1	1	0	0	0	0	0	1	0	0	0	0	0	0	0	1	1	1	1	1	1	1	1	0	0	0	0	0	0	0	0	1	0	0	1	1	1	1	1	0	0	0	0	0	1	0
MASTERS DEGREE (MA, MS, ETC)	1	1	1	1	1	0	0	0	0	0	1	0	0	0	0	0	0	0	0	1	1	1	0	1	0	1	1	0	0	0	1	0	1	0	0	1	0	1	1	1	1	1	0	0	0	0	0	1	0
HIGH SCHOOL GRADUATE	1	1	1	1	1	0	0	0	0	0	1	0	0	0	0	0	0	0	1	1	1	1	1	1	1	1	0	0	0	0	0	0	0	0	1	0	0	1	1	1	1	1	0	0	0	0	0	1	0
ASSOCIATE DEGREE	1	1	1	1	1	0	0	0	0	0	1	0	0	0	0	0	0	0	1	1	1	1	1	1	1	1	0	0	0	0	0	0	0	0	1	0	0	1	1	1	1	1	0	0	0	0	0	1	0
SOME COLLEGE, BUT NO DEGREE	1	1	1	1	1	0	0	0	0	0	1	0	0	0	0	0	0	0	1	1	1	1	1	1	1	1	0	0	0	0	0	0	0	0	1	0	0	0	1	1	1	1	1	0	0	0	0	0	1
GED OR EQUIVALENT	0	1	1	1	0	1	0	0	0	1	0	1	2	1	0	0	0	0	1	1	0	0	0	1	1	0	0	0	1	1	1	0	0	1	0	1	0	0	1	1	1	1	1	0	0	0	0	0	1
MASTERS DEGREE (MA, MS, ETC)	0	0	0	0	1	1	1	1	1	0	0	1	4	1	1	1	0	0	1	1	0	0	0	0	0	1	0	0	1	1	1	1	1	0	0	1	0	0	0	0	0	1	1	1	1	1	0	0	1
BACHELORS DEGREE	1	1	1	1	1	0	0	0	0	0	1	0	0	0	0	0	0	0	1	1	0	1	0	1	1	1	0	0	1	0	1	0	0	0	0	1	0	1	1	1	1	1	0	0	0	0	0	1	0
BACHELORS DEGREE	1	1	1	1	1	0	0	0	0	0	1	0	0	0	0	0	0	0	1	1	1	1	1	1	1	1	0	0	0	0	0	0	0	0	1	0	0	1	1	1	1	1	0	0	0	0	0	1	0
SOME COLLEGE, BUT NO DEGREE	1	1	1	1	1	0	0	0	0	0	1	0	0	0	0	0	0	0	1	1	1	1	1	1	1	1	0	0	0	0	0	0	0	0	1	0	0	1	1	1	1	1	0	0	0	0	0	1	0
DOCTORAL DEGREE (PhD, EdD)	1	1	1	1	1	0	0	0	0	0	1	0	0	0	0	0	0	0	1	1	1	1	1	1	1	1	0	0	0	0	0	0	0	0	1	0	0	1	1	1	1	1	0	0	0	0	0	1	0
MASTERS DEGREE (MA, MS, ETC)	1	1	1	1	1	0	0	0	0	0	1	0	0	0	0	0	0	0	1	1	1	1	1	1	1	1	0	0	0	0	0	0	0	0	1	0	0	1	1	1	1	1	0	0	0	0	0	1	0
BACHELORS DEGREE	1	1	1	1	1	0	0	0	0	0	1	0	0	0	0	0	0	0	1	1	1	1	1	1	1	1	0	0	0	0	0	0	0	0	1	0	0	1	1	1	1	1	0	0	0	0	0	1	0
SOME COLLEGE, BUT NO DEGREE	1	1	1	1	1	0	0	0	0	0	1	0	0	0	0	0	0	0	1	1	1	1	1	1	1	1	0	0	0	0	0	0	0	0	1	0	0	1	1	1	1	1	0	0	0	0	0	1	0
MASTERS DEGREE (MA, MS, ETC)	0	0	0	1	1	1	1	1	0	0	0	1	3	1	1	0	0	0	0	1	0	0	0	0	0	0	1	0	1	1	1	1	1	1	0	1	0	0	0	1	1	1	1	1	0	0	0	0	1
SOME COLLEGE, BUT NO DEGREE	1	1	1	1	1	0	0	0	0	0	1	0	0	0	0	0	0	0	1	1	1	1	1	1	1	1	0	0	0	0	0	0	0	0	1	0	0	1	1	1	1	1	0	0	0	0	0	1	0
BACHELORS DEGREE	1	1	1	1	1	0	0	0	0	0	1	0	0	0	0	0	0	0	1	1	1	1	1	1	1	1	0	0	0	0	0	0	0	0	1	0	0	1	1	1	1	1	0	0	0	0	0	1	0
ASSOCIATE DEGREE	1	1	1	1	1	0	0	0	0	0	1	0	0	0	0	0	0	0	1	1	1	1	1	1	1	1	0	0	0	0	0	0	0	0	1	0	0	1	1	1	1	1	0	0	0	0	0	1	0
GED OR EQUIVALENT	1	1	1	1	1	0	0	0	0	0	1	0	0	0	0	0	0	0	1	1	1	1	1	1	1	1	0	0	0	0	0	0	0	0	1	0	0	1	1	1	1	1	0	0	0	0	0	1	0
BACHELORS DEGREE	1	0	1	1	1	0	1	0	0	0	0	1	1	0	0	0	0	0	0	1	1	0	0	1	0	1	1	0	0	1	1	0	1	0	0	1	0	0	0	1	1	1	1	1	0	0	0	0	1
SOME COLLEGE, BUT NO DEGREE	1	1	1	1	1	0	0	0	0	0	1	0	0	0	0	0	0	0	1	1	1	1	1	1	1	1	0	0	0	0	0	0	0	0	1	0	0	1	1	1	1	1	0	0	0	0	0	1	0
10th GRADE	1	1	1	1	1	0	0	0	0	0	1	0	0	0	0	0	0	0	0	1	1	1	0	0	0	1	1	0	0	0	1	1	1	0	0	1	1	1	1	1	1	1	0	0	0	0	0	1	0
10th GRADE	1	1	1	1	1	0	0	0	0	0	1	0	0	0	0	0	0	0	1	1	1	1	1	1	1	1	0	0	0	0	0	0	0	0	1	0	0	1	1	1	1	1	0	0	0	0	0	1	0
DOCTORAL DEGREE (PhD, EdD)	1	0	1	0	1	0	1	0	1	0	0	1	2	1	0	0	0	0	1	1	1	1	0	1	1	1	0	0	0	0	1	0	0	0	0	1	0	1	1	1	1	1	0	0	0	0	0	1	0
11th GRADE	0	0	0	1	0	1	1	1	0	1	0	1	4	1	1	1	0	0	1	0	0	1	0	0	0	0	0	1	1	0	1	1	1	1	0	1	0	1	0	1	0	1	0	1	0	1	0	0	1
SOME COLLEGE, BUT NO DEGREE	1	1	1	1	1	0	0	0	0	0	1	0	0	0	0	0	0	0	1	1	1	1	1	1	1	1	0	0	0	0	0	0	0	0	1	0	0	1	1	1	1	1	0	0	0	0	0	1	0
SOME COLLEGE, BUT NO DEGREE	1	1	1	1	1	0	0	0	0	0	1	0	0	0	0	0	0	0	1	1	1	1	1	1	1	1	0	0	0	0	0	0	0	0	1	0	0	1	1	1	1	0	0	0	0	0	1	0	1
BACHELORS DEGREE	1	1	1	1	1	0	0	0	0	0	1	0	0	0	0	0	0	0	1	1	1	1	1	1	1	1	0	0	0	0	0	0	0	0	1	0	0	1	1	1	1	1	0	0	0	0	0	1	0
ASSOCIATE DEGREE	1	1	1	1	1	0	0	0	0	0	1	0	0	0	0	0	0	0	1	1	1	1	1	1	1	1	0	0	0	0	0	0	0	0	1	0	0	1	1	1	1	1	0	0	0	0	0	1	0
DOCTORAL DEGREE (PhD, EdD)	1	1	1	1	1	0	0	0	0	0	1	0	0	0	0	0	0	0	1	1	1	1	1	1	1	1	0	0	0	0	0	0	0	0	1	0	0	1	1	1	1	1	0	0	0	0	0	1	0
9th GRADE	1	1	1	1	1	0	0	0	0	0	1	0	0	0	0	0	0	1	1	1	1	1	1	1	1	1	0	0	0	0	0	0	0	0	1	0	0	1	1	1	1	0	0	0	0	0	1	0	1
ASSOCIATE DEGREE	1	0	1	0	0	0	1	0	1	1	0	1	3	1	1	0	0	0	1	0	0	1	1	1	0	1	0	1	1	0	0	0	1	0	0	1	0	0	0	1	1	1	1	1	0	0	0	0	1
8th GRADE	0	0	1	1	1	1	1	0	0	0	0	1	2	1	0	0	0	0	1	1	1	1	1	1	1	1	0	0	0	0	0	0	0	0	1	0	0	1	0	1	0	1	0	1	0	1	0	0	1
OTHER	1	1	1	1	1	0	0	0	0	0	1	0	0	0	0	0	0	0	1	0	1	1	1	1	1	1	0	1	0	0	0	0	0	0	0	1	0	1	1	1	1	1	0	0	0	0	0	1	0
HIGH SCHOOL GRADUATE	1	1	1	1	1	0	0	0	0	0	1	0	0	0	0	0	0	0	1	1	1	1	1	1	1	1	0	0	0	0	0	0	0	0	1	0	0	1	1	1	1	1	0	0	0	0	0	1	0
SOME COLLEGE, BUT NO DEGREE	1	1	1	1	1	0	0	0	0	0	1	0	0	0	0	0	0	0	1	1	1	1	1	1	1	1	0	0	0	0	0	0	0	0	1	0	1	1	1	1	1	1	0	0	0	0	0	1	0
BACHELORS DEGREE	1	1	1	1	1	0	0	0	0	0	1	0	0	0	0	0	0	0	1	1	1	1	1	1	1	1	0	0	0	0	0	0	0	0	1	0	0	1	1	1	1	1	0	0	0	0	0	1	0
12th GRADE, NO DIPLOMA	1	1	1	1	1	0	0	0	0	0	1	0	0	0	0	0	0	0	1	1	1	1	1	1	1	1	0	0	0	0	0	0	0	0	1	0	0	1	1	1	1	1	0	0	0	0	0	1	0
SOME COLLEGE, BUT NO DEGREE	1	1	1	1	1	0	0	0	0	0	1	0	0	0	0	0	0	1	1	1	1	1	1	1	1	1	0	0	0	0	0	0	0	0	1	0	0	0	1	1	1	1	1	0	0	0	0	0	1
BACHELORS DEGREE	1	1	1	1	1	0	0	0	0	0	1	0	0	0	0	0	0	0	1	1	1	1	0	1	0	1	0	0	0	0	1	0	1	0	0	1	0	1	1	1	1	1	0	0	0	0	0	1	0
GED OR EQUIVALENT	0	0	0	0	0	1	1	1	1	1	0	1	5	1	1	1	1	0	0	0	0	0	0	0	0	0	1	1	1	1	1	1	1	1	0	1	0	0	0	0	0	1	1	1	1	1	0	0	1
BACHELORS DEGREE	1	1	1	1	1	0	0	0	0	0	1	0	0	0	0	0	0	1	1	1	1	1	0	1	1	1	0	0	0	0	1	0	0	0	0	1	1	1	1	1	1	1	0	0	0	0	0	1	0
BACHELORS DEGREE	1	1	1	1	1	0	0	0	0	0	1	0	0	0	0	0	0	0	1	1	1	1	1	1	1	1	0	0	0	0	0	0	0	0	1	0	0	1	1	1	1	1	0	0	0	0	0	1	0
9th GRADE	1	1	1	1	1	0	0	0	0	0	1	0	0	0	0	0	0	0	1	1	1	1	1	1	1	1	0	0	0	0	0	0	0	0	1	0	0	1	1	1	1	1	0	0	0	0	0	1	0
MASTERS DEGREE (MA, MS, ETC)	1	1	1	1	1	0	0	0	0	0	1	0	0	0	0	0	0	0	1	1	1	1	1	1	1	1	0	0	0	0	0	0	0	0	1	0	0	1	1	1	1	1	0	0	0	0	0	1	0
SOME COLLEGE, BUT NO DEGREE	1	1	1	1	1	0	0	0	0	0	1	0	0	0	0	0	0	0	1	1	1	1	1	1	1	1	0	0	0	0	0	0	0	0	1	0	0	1	1	1	1	1	0	0	0	0	0	1	0
BACHELORS DEGREE	1	1	1	1	1	0	0	0	0	0	1	0	0	0	0	0	0	0	1	1	1	1	1	1	1	1	0	0	0	0	0	0	0	0	1	0	0	1	1	1	1	1	0	0	0	0	0	1	0
HIGH SCHOOL GRADUATE	0	0	0	0	1	1	1	1	1	0	0	1	4	1	1	1	0	0		1	0	0	0	1	0	1		0	1	1	1	0	1	0	0	1	0	0	0	0	0	1	1	1	1	1	0	0	1
SOME COLLEGE, BUT NO DEGREE	1	1	1	1	1	0	0	0	0	0	1	0	0	0	0	0	0	0	1	1	1	1	1	1	1	1	0	0	0	0	0	0	0	0	1	0	0	1	1	1	1	1	0	0	0	0	0	1	0
HIGH SCHOOL GRADUATE	1	1	1	1	1	0	0	0	0	0	1	0	0	0	0	0	0	0	1	1	1	1	0	1	0	1	0	0	0	0	1	0	1	0	0	1	0	1	1	1	0	1	0	0	0	1	0	0	1
HIGH SCHOOL GRADUATE	1	1	1	1	1	0	0	0	0	0	1	0	0	0	0	0	0	0	1	1	1	1	1	1	1	1	0	0	0	0	0	0	0	0	1	0	0	1	1	1	1	1	0	0	0	0	0	1	0
HIGH SCHOOL GRADUATE	1	0	1	1	0	0	1	0	0	1	0	1	2	1	0	0	0	0	0	0	1	0	1	1	0	0	1	1	0	1	0	0	1	1	0	1	0	1	1	1	1	1	0	0	0	0	0	1	0
BACHELORS DEGREE	1	1	1	1	1	0	0	0	0	0	1	0	0	0	0	0	0	0	1	1	1	1	0	1	1	1	0	0	0	0	1	0	0	0	0	1	0	1	1	1	1	1	0	0	0	0	0	1	0
MASTERS DEGREE (MA, MS, ETC)	1	1	1	1	1	0	0	0	0	0	1	0	0	0	0	0	0	0	1	1	1	1	1	1	1	1	0	0	0	0	0	0	0	0	1	0	0	1	1	1	1	1	0	0	0	0	0	1	0
6th GRADE	0	0	0	0	1	1	1	1	1	0	0	1	4	1	1	1	0	0	0	1	0	0	0	0	0	1	1	0	1	1	1	1	1	0	0	1	0	0	0	1	1	1	1	1	0	0	0	0	1
ASSOCIATE DEGREE	1	1	1	1	1	0	0	0	0	0	1	0	0	0	0	0	0	0	1	1	1	1	1	1	1	1	0	0	0	0	0	0	0	0	1	0	0	1	1	1	1	1	0	0	0	0	0	1	0
SOME COLLEGE, BUT NO DEGREE	0	1	1	0	1	1	0	0	1	0	0	1	2	1	0	0	0	0	1	1	1	1	0	1	1	1	0	0	0	0	1	0	0	0	0	1	0	0	0	0	0	1	1	1	1	1	0	0	1
ASSOCIATE DEGREE	1	1	1	1	1	0	0	0	0	0	1	0	0	0	0	0	0	0	1	1	1	1	1	1	1	1	0	0	0	0	0	0	0	0	1	0	0	1	1	1	1	1	0	0	0	0	0	1	0
BACHELORS DEGREE	1	1	1	1	1	0	0	0	0	0	1	0	0	0	0	0	0	0	1	1	1	1	1	1	1	1	0	0	0	0	0	0	0	0	1	0	0	1	1	1	1	1	0	0	0	0	0	1	0
BACHELORS DEGREE	1	0	1	1	0	0	1	0	0	1	0	1	2	1	0	0	0	1	0	0	0	1	0	0	0	1	1	1	1	0	1	1	1	0	0	1	0	0	1	1	1	1	1	0	0	0	0	0	1
DON'T KNOW/NON-VALID RESPONSE	1	1	1	1	1	0	0	0	0	0	1	0	0	0	0	0	0	0	1	1	1	1	1	1	1	1	0	0	0	0	0	0	0	0	1	0	0	1	1	1	1	1	0	0	0	0	0	1	0
BACHELORS DEGREE	1	1	1	1	1	0	0	0	0	0	1	0	0	0	0	0	0	0	1	1	1	1	1	1	1	1	0	0	0	0	0	0	0	0	1	0	0	1	1	1	1	1	0	0	0	0	0	1	0
PROFESSIONAL SCHOOL DEGREE	1	1	1	1	1	0	0	0	0	0	1	0	0	0	0	0	0	0	1	1	0	1	1	1	1	1	0	0	1	0	0	0	0	0	0	1	0	1	1	1	1	1	0	0	0	0	0	1	0
BACHELORS DEGREE	1	0	1	1	1	0	1	0	0	0	0	1	1	0	0	0	0	0		1	1	0	1	1	0	1		0	0	1	0	0	1	0	0	1	0	0	0	1	1	1	1	1	0	0	0	0	1
HIGH SCHOOL GRADUATE	1	1	1	1	1	0	0	0	0	0	1	0	0	0	0	0	0	0	1	1	1	1	1	1	1	1	0	0	0	0	0	0	0	0	1	0	0	1	1	1	1	1	0	0	0	0	0	1	0
BACHELORS DEGREE	1	1	1	1	1	0	0	0	0	0	1	0	0	0	0	0	0	0	1	1	1	1	1	1	1	1	0	0	0	0	0	0	0	0	1	0	0	1	1	1	1	1	0	0	0	0	0	1	0
HIGH SCHOOL GRADUATE	1	1	1	1	1	0	0	0	0	0	1	0	0	0	0	0	0	0	1	1	1	1	0	0	1	1	0	0	0	0	1	1	0	0	0	1	0	1	1	1	1	1	0	0	0	0	0	1	0
SOME COLLEGE, BUT NO DEGREE	1	1	1	1	1	0	0	0	0	0	1	0	0	0	0	0	0	0	1	1	1	1	1	1	1	1	0	0	0	0	0	0	0	0	1	0	0	1	1	1	1	1	0	0	0	0	0	1	0
10th GRADE	1	0	1	0	1	0	1	0	1	0	0	1	2	1	0	0	0	0	1	1	0	1	1	1	1	1	0	0	1	0	0	0	0	0	0	1	0	1	1	1	1	1	0	0	0	0	0	1	0
HIGH SCHOOL GRADUATE	0	0	1	0	1	1	1	0	1	0	0	1	3	1	1	0	0	0	1	1	0	0	0	1	0	1	0	0	1	1	1	0	1	0	0	1	0	0	0	1	1	1	1	1	0	0	0	0	1
BACHELORS DEGREE	1	1	1	1	1	0	0	0	0	0	1	0	0	0	0	0	0	0	1	1	1	1	1	1	1	1	0	0	0	0	0	0	0	0	1	0	0	1	1	1	1	1	0	0	0	0	0	1	0
SOME COLLEGE, BUT NO DEGREE	0	0	1	0	1	1	1	0	1	0	0	1	3	1	1	0	0	1	0	1	0	1	0	0	0	1	1	0	1	0	1	1	1	0	0	1	0	0	0	1	1	1	1	1	0	0	0	0	1
SOME COLLEGE, BUT NO DEGREE	1	1	1	1	1	0	0	0	0	0	1	0	0	0	0	0	0	0	1	1	1	1	1	1	1	1	0	0	0	0	0	0	0	0	1	0	0	1	1	1	1	1	0	0	0	0	0	1	0
PROFESSIONAL SCHOOL DEGREE	1	1	1	1	1	0	0	0	0	0	1	0	0	0	0	0	0	0	1	1	1	1	1	1	1	1	0	0	0	0	0	0	0	0	1	0	0	1	1	1	1	1	0	0	0	0	0	1	0
BACHELORS DEGREE	1	1	0	1	1	0	0	1	0	0	0	1	1	0	0	0	0	0		1	1	1	0	1	1	1		0	0	0	1	0	0	0	0	1	0	0	0	0	0	1	1	1	1	1	0	0	1
ASSOCIATE DEGREE	1	1	1	1	1	0	0	0	0	0	1	0	0	0	0	0	0	0	1	1	1	1	1	1	1	1	0	0	0	0	0	0	0	0	1	0	0	1	1	1	1	1	0	0	0	0	0	1	0
HIGH SCHOOL GRADUATE	1	0	1	1	1	0	1	0	0	0	0	1	1	0	0	0	0	0	1	1	1	1	1	1	1	1	0	0	0	0	0	0	0	0	1	0	0	1	1	1	1	1	0	0	0	0	0	1	0
8th GRADE	1	1	1	1	1	0	0	0	0	0	1	0	0	0	0	0	0	0	1	1	1	1	1	1	1	1	0	0	0	0	0	0	0	0	1	0	0	1	1	1	1	1	0	0	0	0	0	1	0
SOME COLLEGE, BUT NO DEGREE	1	1	1	1	1	0	0	0	0	0	1	0	0	0	0	0	0	0	0	1	1	1	1	1	1	1	1	0	0	0	0	0	0	0	0	1	0	1	1	1	1	1	0	0	0	0	0	1	0
HIGH SCHOOL GRADUATE	1	0	1	0	1	0	1	0	1	0	0	1	2	1	0	0	0	0	1	1	1	1	0	0	1	1	0	0	0	0	1	1	0	0	0	1	0	0	1	1	1	0	1	0	0	0	1	0	1
ASSOCIATE DEGREE	0	0	0	0	1	1	1	1	1	0	0	1	4	1	1	1	0	0	1	1	0	0	0	0	0	0	0	0	1	1	1	1	1	1	0	1	0	0	1	1	0	1	1	0	0	1	0	0	1
12th GRADE, NO DIPLOMA	1	1	1	1	1	0	0	0	0	0	1	0	0	0	0	0	0	0	1	1	1	1	1	1	1	1	0	0	0	0	0	0	0	0	1	0	0	1	1	1	1	1	0	0	0	0	0	1	0
GED OR EQUIVALENT	1	1	1	1	1	0	0	0	0	0	1	0	0	0	0	0	0	0	1	1	1	1	1	1	1	1	0	0	0	0	0	0	0	0	1	0	0	1	1	1	1	1	0	0	0	0	0	1	0
SOME COLLEGE, BUT NO DEGREE	1	0	1	1	1	0	1	0	0	0	0	1	1	0	0	0	0	0	1	1	1	1	1	1	0	1	0	0	0	0	0	0	1	0	0	1	0	1	1	1	1	1	0	0	0	0	0	1	0
DON'T KNOW/NON-VALID RESPONSE	1	1	1	1	1	0	0	0	0	0	1	0	0	0	0	0	0	0	1	1	1	1	1	1	1	1	0	0	0	0	0	0	0	0	1	0	0	1	1	1	1	1	0	0	0	0	0	1	0
BACHELORS DEGREE	1	1	1	1	1	0	0	0	0	0	1	0	0	0	0	0	0	0	1	1	1	1	1	1	1	1	0	0	0	0	0	0	0	0	1	0	1	1	1	1	1	1	0	0	0	0	0	1	0
BACHELORS DEGREE	1	1	1	0	1	0	0	0	1	0	0	1	1	0	0	0	0	1	1	1	1	1	1	1	1	1	0	0	0	0	0	0	0	0	1	0	0	1	1	1	1	1	0	0	0	0	0	1	0
PROFESSIONAL SCHOOL DEGREE	0	1	1	1	1	1	0	0	0	0	0	1	1	0	0	0	0	0	1	1	1	0	1	0	1	1	0	0	0	1	0	1	0	0	0	1	0	1	1	1	1	1	0	0	0	0	0	1	0
BACHELORS DEGREE	1	1	1	1	1	0	0	0	0	0	1	0	0	0	0	0	0	0	1	1	1	1	1	1	1	1	0	0	0	0	0	0	0	0	1	0	0	1	1	1	1	1	0	0	0	0	0	1	0
OTHER	1	1	1	1	1	0	0	0	0	0	1	0	0	0	0	0	0	0	1	1	1	1	1	1	1	1	0	0	0	0	0	0	0	0	1	0	0	1	0	1	1	1	0	1	0	0	0	0	1
SOME COLLEGE, BUT NO DEGREE	1	1	1	1	1	0	0	0	0	0	1	0	0	0	0	0	0	0	1	1	0	1	0	1	0	1	0	0	1	0	1	0	1	0	0	1	0	0	1	1	1	1	1	0	0	0	0	0	1
BACHELORS DEGREE	1	1	1	1	1	0	0	0	0	0	1	0	0	0	0	0	0	0	1	1	1	1	0	1	1	1	0	0	0	0	1	0	0	0	0	1	0	1	1	1	1	1	0	0	0	0	0	1	0
SOME COLLEGE, BUT NO DEGREE	1	1	1	1	1	0	0	0	0	0	1	0	0	0	0	0	0	0	1	1	1	1	1	1	1	1	0	0	0	0	0	0	0	0	1	0	0	1	1	1	1	1	0	0	0	0	0	1	0
SOME COLLEGE, BUT NO DEGREE	1	1	1	1	1	0	0	0	0	0	1	0	0	0	0	0	0	0	1	1	1	1	1	1	1	1	0	0	0	0	0	0	0	0	1	0	0	1	1	1	1	1	0	0	0	0	0	1	0
SOME COLLEGE, BUT NO DEGREE	1	1	1	1	1	0	0	0	0	0	1	0	0	0	0	0	0	0	1	1	1	1	0	1	1	1	0	0	0	0	1	0	0	0	0	1	0	1	1	1	1	1	0	0	0	0	0	1	0
SOME COLLEGE, BUT NO DEGREE	1	1	1	1	1	0	0	0	0	0	1	0	0	0	0	0	0	0	1	1	1	1	1	1	1	1	0	0	0	0	0	0	0	0	1	0	0	1	1	1	1	1	0	0	0	0	0	1	0
ASSOCIATE DEGREE	1	1	1	1	1	0	0	0	0	0	1	0	0	0	0	0	0	0	1	1	1	1	0	1	1	1	0	0	0	0	1	0	0	0	0	1	0	1	1	1	1	1	0	0	0	0	0	1	0
HIGH SCHOOL GRADUATE	1	1	1	1	1	0	0	0	0	0	1	0	0	0	0	0	0	0	1	1	1	1	1	1	1	1	0	0	0	0	0	0	0	0	1	0	0	1	1	1	1	1	0	0	0	0	0	1	0
SOME COLLEGE, BUT NO DEGREE	1	1	1	1	1	0	0	0	0	0	1	0	0	0	0	0	0	0	1	1	1	1	0	1	1	1	0	0	0	0	1	0	0	0	0	1	0	1	1	1	1	1	0	0	0	0	0	1	0
GED OR EQUIVALENT	1	1	1	1	1	0	0	0	0	0	1	0	0	0	0	0	0	0	1	1	1	1	1	1	1	1	0	0	0	0	0	0	0	0	1	0	0	1	1	1	1	1	0	0	0	0	0	1	0
11th GRADE	1	1	1	1	1	0	0	0	0	0	1	0	0	0	0	0	0	0	1	1	1	1	1	1	1	1	0	0	0	0	0	0	0	0	1	0	0	1	1	1	1	1	0	0	0	0	0	1	0
GED OR EQUIVALENT	1	1	1	1	1	0	0	0	0	0	1	0	0	0	0	0	0	0	1	1	1	1	1	1	1	1	0	0	0	0	0	0	0	0	1	0	0	1	1	1	1	1	0	0	0	0	0	1	0
SOME COLLEGE, BUT NO DEGREE	1	1	1	1	1	0	0	0	0	0	1	0	0	0	0	0	0	0	0	1	0	1	0	1	0	1	1	0	1	0	1	0	1	0	0	1	0	1	1	1	1	1	0	0	0	0	0	1	0
SOME COLLEGE, BUT NO DEGREE	1	1	1	1	1	0	0	0	0	0	1	0	0	0	0	0	0	0	1	1	1	1	1	1	1	1	0	0	0	0	0	0	0	0	1	0	0	1	1	1	1	1	0	0	0	0	0	1	0
SOME COLLEGE, BUT NO DEGREE	1	1	1	1	1	0	0	0	0	0	1	0	0	0	0	0	0	0	1	1	1	1	0	1	1	1	0	0	0	0	1	0	0	0	0	1	0	1	1	1	1	1	0	0	0	0	0	1	0
MASTERS DEGREE (MA, MS, ETC)	1	1	1	1	1	0	0	0	0	0	1	0	0	0	0	0	0	0	1	1	1	1	1	1	1	1	0	0	0	0	0	0	0	0	1	0	0	1	1	1	1	1	0	0	0	0	0	1	0
MASTERS DEGREE (MA, MS, ETC)	1	1	1	1	1	0	0	0	0	0	1	0	0	0	0	0	0	0	1	1	1	1	1	1	1	1	0	0	0	0	0	0	0	0	1	0	0	1	1	1	1	1	0	0	0	0	0	1	0
BACHELORS DEGREE	1	1	1	1	1	0	0	0	0	0	1	0	0	0	0	0	0	0	1	1	1	1	1	1	1	1	0	0	0	0	0	0	0	0	1	0	0	1	1	1	1	1	0	0	0	0	0	1	0
HIGH SCHOOL GRADUATE	1	1	1	1	1	0	0	0	0	0	1	0	0	0	0	0	0	0	1	1	1	1	1	1	1	1	0	0	0	0	0	0	0	0	1	0	0	1	1	1	1	1	0	0	0	0	0	1	0
12th GRADE, NO DIPLOMA	1	1	1	1	1	0	0	0	0	0	1	0	0	0	0	0	0	0	1	1	1	1	1	1	1	1	0	0	0	0	0	0	0	0	1	0	0	1	1	1	1	1	0	0	0	0	0	1	0
DOCTORAL DEGREE (PhD, EdD)	0	0	0	0	1	1	1	1	1	0	0	1	4	1	1	1	0	1	0	0	0	0	0	0	0	0	1	1	1	1	1	1	1	1	0	1	1	0	0	0	0	1	1	1	1	1	0	0	1
BACHELORS DEGREE	1	0	1	1	1	0	1	0	0	0	0	1	1	0	0	0	0	0	1	1	0	1	0	1	0	1	0	0	1	0	1	0	1	0	0	1	0	0	1	1	1	1	1	0	0	0	0	0	1
BACHELORS DEGREE	1	0	1	1	1	0	1	0	0	0	0	1	1	0	0	0	0	0	1	1	1	1	1	1	1	1	0	0	0	0	0	0	0	0	1	0	0	1	1	1	1	1	0	0	0	0	0	1	0
DOCTORAL DEGREE (PhD, EdD)	1	1	1	1	1	0	0	0	0	0	1	0	0	0	0	0	0	0	1	1	1	1	1	1	1	1	0	0	0	0	0	0	0	0	1	0	0	1	1	1	1	1	0	0	0	0	0	1	0
BACHELORS DEGREE	1	1	1	1	1	0	0	0	0	0	1	0	0	0	0	0	0	0	1	1	1	1	1	1	1	1	0	0	0	0	0	0	0	0	1	0	0	1	1	1	1	1	0	0	0	0	0	1	0
8th GRADE	1	0	1	0	1	0	1	0	1	0	0	1	2	1	0	0	0	0	1	1	1	1	0	1	1	0	0	0	0	0	1	0	0	1	0	1	0	1	1	1	1	1	0	0	0	0	0	1	0
BACHELORS DEGREE	0	0	1	1	0	1	1	0	0	1	0	1	3	1	1	0	0	0	1	1	0	1	0	0	0	1	0	0	1	0	1	1	1	0	0	1	0	0	0	1	1	1	1	1	0	0	0	0	1
12th GRADE, NO DIPLOMA	1	1	1	1	1	0	0	0	0	0	1	0	0	0	0	0	0	0	1	1	1	1	0	1	0	1	0	0	0	0	1	0	1	0	0	1	0	0	0	1	1	1	1	1	0	0	0	0	1
9th GRADE	0	1	1	1	1	1	0	0	0	0	0	1	1	0	0	0	0	0	1	0	1	0	0	0	0	1	0	1	0	1	1	1	1	0	0	1	0	0	1	0	1	1	1	0	1	0	0	0	1
BACHELORS DEGREE	1	1	1	1	1	0	0	0	0	0	1	0	0	0	0	0	0	0	1	1	1	1	1	1	1	1	0	0	0	0	0	0	0	0	1	0	0	1	1	1	1	1	0	0	0	0	0	1	0
BACHELORS DEGREE	1	1	1	1	1	0	0	0	0	0	1	0	0	0	0	0	0	0	1	1	1	1	1	1	1	1	0	0	0	0	0	0	0	0	1	0	0	1	1	1	1	1	0	0	0	0	0	1	0
SOME COLLEGE, BUT NO DEGREE	0	0	0	0	0	1	1	1	1	1	0	1	5	1	1	1	1	0	0	0	0	0	0	0	0	0	1	1	1	1	1	1	1	1	0	1	0	1	1	1	1	1	0	0	0	0	0	1	0
SOME COLLEGE, BUT NO DEGREE	1	1	1	1	1	0	0	0	0	0	1	0	0	0	0	0	0	0	1	1	1	1	0	1	1	1	0	0	0	0	1	0	0	0	0	1	0	1	1	1	1	1	0	0	0	0	0	1	0
<Done>	1	0	1	1	1	0	1	0	0	0	0	1	1	0	0	0	0	0	1	1	1	1	0	1	0	0	0	0	0	0	1	0	1	1	0	1	0	1	0	1	1	1	0	1	0	0	0	0	1
BACHELORS DEGREE	1	1	1	1	1	0	0	0	0	0	1	0	0	0	0	0	0	0	1	1	1	1	1	1	1	1	0	0	0	0	0	0	0	0	1	0	0	0	1	0	0	1	1	0	1	1	0	0	1
HIGH SCHOOL GRADUATE	1	1	1	1	1	0	0	0	0	0	1	0	0	0	0	0	0	0	1	1	1	1	0	1	1	1	0	0	0	0	1	0	0	0	0	1	0	1	1	1	1	1	0	0	0	0	0	1	0
SOME COLLEGE, BUT NO DEGREE	1	1	1	1	1	0	0	0	0	0	1	0	0	0	0	0	0	0	1	1	1	1	1	1	1	1	0	0	0	0	0	0	0	0	1	0	0	0	0	0	0	0	1	1	1	1	1	0	1
OTHER	1	1	1	1	1	0	0	0	0	0	1	0	0	0	0	0	0	0	1	1	1	1	0	1	0	1	0	0	0	0	1	0	1	0	0	1	0	1	1	1	1	1	0	0	0	0	0	1	0
BACHELORS DEGREE	1	1	1	1	1	0	0	0	0	0	1	0	0	0	0	0	0	0	1	1	1	1	1	1	1	1	0	0	0	0	0	0	0	0	1	0	0	1	1	1	1	1	0	0	0	0	0	1	0
BACHELORS DEGREE	1	1	1	1	1	0	0	0	0	0	1	0	0	0	0	0	0	0	1	1	1	1	1	1	1	1	0	0	0	0	0	0	0	0	1	0	0	1	1	1	1	1	0	0	0	0	0	1	0
GED OR EQUIVALENT	1	1	1	1	1	0	0	0	0	0	1	0	0	0	0	0	0	0	1	1	1	1	1	1	1	1	0	0	0	0	0	0	0	0	1	0	0	1	1	1	1	1	0	0	0	0	0	1	0
HIGH SCHOOL GRADUATE	1	1	1	1	1	0	0	0	0	0	1	0	0	0	0	0	0	0	1	1	1	1	1	1	1	1	0	0	0	0	0	0	0	0	1	0	0	1	1	1	1	1	0	0	0	0	0	1	0
ASSOCIATE DEGREE	1	1	1	1	1	0	0	0	0	0	1	0	0	0	0	0	0	0	1	1	1	1	1	1	1	1	0	0	0	0	0	0	0	0	1	0	0	1	1	1	1	1	0	0	0	0	0	1	0
HIGH SCHOOL GRADUATE	0	0	0	0	1	1	1	1	1	0	0	1	4	1	1	1	0	0	1	1	1	0	0	0	0	1	0	0	0	1	1	1	1	0	0	1	0	0	0	0	0	1	1	1	1	1	0	0	1
MASTERS DEGREE (MA, MS, ETC)	0	1	1	1	0	1	0	0	0	1	0	1	2	1	0	0	0	1	1	1	0	1	0	1	0	1	0	0	1	0	1	0	1	0	0	1	0	1	1	1	1	1	0	0	0	0	0	1	0
BACHELORS DEGREE	1	1	1	1	1	0	0	0	0	0	1	0	0	0	0	0	0	0	1	0	1	1	1	1	1	1	0	1	0	0	0	0	0	0	0	1	0	1	1	1	1	1	0	0	0	0	0	1	0
12th GRADE, NO DIPLOMA	1	1	1	1	1	0	0	0	0	0	1	0	0	0	0	0	0	0	1	0	1	1	0	1	1	1	0	1	0	0	1	0	0	0	0	1	0	1	1	1	1	1	0	0	0	0	0	1	0
BACHELORS DEGREE	1	1	1	1	1	0	0	0	0	0	1	0	0	0	0	0	0	0	1	1	1	1	1	1	1	1	0	0	0	0	0	0	0	0	1	0	0	1	1	1	1	1	0	0	0	0	0	1	0
GED OR EQUIVALENT	1	1	1	1	1	0	0	0	0	0	1	0	0	0	0	0	0	0	1	1	1	1	1	1	1	1	0	0	0	0	0	0	0	0	1	0	0	1	1	1	1	1	0	0	0	0	0	1	0
HIGH SCHOOL GRADUATE	1	1	1	1	1	0	0	0	0	0	1	0	0	0	0	0	0	0	1	1	1	1	1	1	1	1	0	0	0	0	0	0	0	0	1	0	0	1	1	1	1	1	0	0	0	0	0	1	0
MASTERS DEGREE (MA, MS, ETC)	1	1	1	1	1	0	0	0	0	0	1	0	0	0	0	0	0	0	1	1	1	1	1	1	1	1	0	0	0	0	0	0	0	0	1	0	0	1	1	1	1	1	0	0	0	0	0	1	0
SOME COLLEGE, BUT NO DEGREE	1	1	1	1	1	0	0	0	0	0	1	0	0	0	0	0	0	0	1	1	1	1	1	1	1	1	0	0	0	0	0	0	0	0	1	0	0	1	1	1	1	1	0	0	0	0	0	1	0
MASTERS DEGREE (MA, MS, ETC)	1	1	1	1	1	0	0	0	0	0	1	0	0	0	0	0	0	0	1	1	0	0	0	0	0	1	0	0	1	1	1	1	1	0	0	1	0	1	1	1	1	1	0	0	0	0	0	1	0
ASSOCIATE DEGREE	0	0	1	1	1	1	1	0	0	0	0	1	2	1	0	0	0	0	1	1	0	1	1	1	1	1	0	0	1	0	0	0	0	0	0	1	0	0	0	1	1	1	1	1	0	0	0	0	1
SOME COLLEGE, BUT NO DEGREE	1	1	1	1	1	0	0	0	0	0	1	0	0	0	0	0	0	0	1	1	1	1	1	1	1	1	0	0	0	0	0	0	0	0	1	0	0	1	1	1	1	1	0	0	0	0	0	1	0
SOME COLLEGE, BUT NO DEGREE	1	0	1	0	1	0	1	0	1	0	0	1	2	1	0	0	0	0	1	1	1	1	0	1	0	1	0	0	0	0	1	0	1	0	0	1	0	1	1	1	0	1	0	0	0	1	0	0	1
SOME COLLEGE, BUT NO DEGREE	1	0	1	0	1	0	1	0	1	0	0	1	2	1	0	0	0	0	1	1	0	1	0	1	1	1	0	0	1	0	1	0	0	0	0	1	0	1	1	1	1	1	0	0	0	0	0	1	0
BACHELORS DEGREE	1	1	1	1	0	0	0	0	0	1	0	1	1	0	0	0	0	0	1	1	0	0	0	0	0	1	0	0	1	1	1	1	1	0	0	1	0	1	1	1	1	1	0	0	0	0	0	1	0
SOME COLLEGE, BUT NO DEGREE	0	0	1	0	1	1	1	0	1	0	0	1	3	1	1	0	0	0	0	1	0	0	0	0	1	1	1	0	1	1	1	1	0	0	0	1	0	0	0	0	0	1	1	1	1	1	0	0	1
BACHELORS DEGREE	1	1	1	1	1	0	0	0	0	0	1	0	0	0	0	0	0	0	1	1	1	1	1	1	1	1	0	0	0	0	0	0	0	0	1	0	0	1	1	1	1	1	0	0	0	0	0	1	0
PROFESSIONAL SCHOOL DEGREE	1	1	1	1	1	0	0	0	0	0	1	0	0	0	0	0	0	0	1	1	1	1	1	1	1	1	0	0	0	0	0	0	0	0	1	0	0	1	1	1	1	1	0	0	0	0	0	1	0
8th GRADE	1	1	0	0	0	0	0	1	1	1	0	1	3	1	1	0	0	0	1	0	0	0	0	0	1	1	0	1	1	1	1	1	0	0	0	1	0	0	0	1	1	1	1	1	0	0	0	0	1
ASSOCIATE DEGREE	1	1	1	1	1	0	0	0	0	0	1	0	0	0	0	0	0	0	1	1	1	1	1	1	1	1	0	0	0	0	0	0	0	0	1	0	0	1	1	1	1	1	0	0	0	0	0	1	0
SOME COLLEGE, BUT NO DEGREE	1	1	1	1	1	0	0	0	0	0	1	0	0	0	0	0	0	0	1	1	1	1	1	1	1	1	0	0	0	0	0	0	0	0	1	0	0	1	1	1	1	1	0	0	0	0	0	1	0
BACHELORS DEGREE	1	1	1	1	1	0	0	0	0	0	1	0	0	0	0	0	0	0	1	1	1	1	1	1	1	1	0	0	0	0	0	0	0	0	1	0	0	1	1	1	1	1	0	0	0	0	0	1	0
PROFESSIONAL SCHOOL DEGREE	1	1	1	1	1	0	0	0	0	0	1	0	0	0	0	0	0	0	1	1	1	1	1	1	0	1	0	0	0	0	0	0	1	0	0	1	0	1	1	1	1	1	0	0	0	0	0	1	0
HIGH SCHOOL GRADUATE	1	0	1	1	1	0	1	0	0	0	0	1	1	0	0	0	0	0	1	1	1	1	0	1	1	1	0	0	0	0	1	0	0	0	0	1	0	1	1	1	1	1	0	0	0	0	0	1	0
SOME COLLEGE, BUT NO DEGREE	1	1	1	1	1	0	0	0	0	0	1	0	0	0	0	0	0	0	1	1	1	1	0	1	0	1	0	0	0	0	1	0	1	0	0	1	0	1	1	1	1	1	0	0	0	0	0	1	0
HIGH SCHOOL GRADUATE	1	1	1	1	1	0	0	0	0	0	1	0	0	0	0	0	0	0	1	1	1	1	1	1	0	1	0	0	0	0	0	0	1	0	0	1	0	1	1	1	1	1	0	0	0	0	0	1	0
BACHELORS DEGREE	1	1	1	1	1	0	0	0	0	0	1	0	0	0	0	0	0	0	1	0	1	1	1	1	0	1	0	1	0	0	0	0	1	0	0	1	0	1	1	1	1	1	0	0	0	0	0	1	0
MASTERS DEGREE (MA, MS, ETC)	1	1	1	1	1	0	0	0	0	0	1	0	0	0	0	0	0	0	1	1	1	1	1	1	1	1	0	0	0	0	0	0	0	0	1	0	0	1	1	1	1	1	0	0	0	0	0	1	0
SOME COLLEGE, BUT NO DEGREE	0	0	0	0	0	1	1	1	1	1	0	1	5	1	1	1	1	0	0	1	0	0	0	0	0	1	1	0	1	1	1	1	1	0	0	1	0	0	0	0	0	1	1	1	1	1	0	0	1
BACHELORS DEGREE	1	1	1	1	1	0	0	0	0	0	1	0	0	0	0	0	0	0	1	1	1	1	1	1	1	1	0	0	0	0	0	0	0	0	1	0	0	1	1	1	1	1	0	0	0	0	0	1	0
GED OR EQUIVALENT	1	0	1	1	1	0	1	0	0	0	0	1	1	0	0	0	0	0	1	1	1	1	1	1	1	1	0	0	0	0	0	0	0	0	1	0	0	0	0	0	0	1	1	1	1	1	0	0	1
SOME COLLEGE, BUT NO DEGREE	0	0	0	0	1	1	1	1	1	0	0	1	4	1	1	1	0	0	0	1	0	0	0	0	0	0	1	0	1	1	1	1	1	1	0	1	0	1	1	0	1	1	0	0	1	0	0	0	1
7th GRADE	1	0	1	1	0	0	1	0	0	1	0	1	2	1	0	0	0	1	1	1	1	0	0	0	0	1	0	0	0	1	1	1	1	0	0	1	0	0	0	1	0	1	1	1	0	1	0	0	1
PROFESSIONAL SCHOOL DEGREE	1	1	1	0	1	0	0	0	1	0	0	1	1	0	0	0	0	0	0	1	1	1	0	1	0	1	1	0	0	0	1	0	1	0	0	1	0	1	1	1	1	1	0	0	0	0	0	1	0
MASTERS DEGREE (MA, MS, ETC)	1	1	1	1	1	0	0	0	0	0	1	0	0	0	0	0	0	1	0	1	1	1	1	1		1	1	0	0	0	0	0		0	0	1	0	1	1	1	1	1	0	0	0	0	0	1	0
HIGH SCHOOL GRADUATE	1	1	1	1	1	0	0	0	0	0	1	0	0	0	0	0	0	0	1	1	1	1	0	1	1	1	0	0	0	0	1	0	0	0	0	1	0	1	1	1	1	1	0	0	0	0	0	1	0
BACHELORS DEGREE	1	1	1	1	1	0	0	0	0	0	1	0	0	0	0	0	0	0	1	1	1	1	1	1	1	1	0	0	0	0	0	0	0	0	1	0	0	1	1	1	1	1	0	0	0	0	0	1	0
8th GRADE	0	0	0	0	0	1	1	1	1	1	0	1	5	1	1	1	1	0	0	0	0	0	0	0	0	0	1	1	1	1	1	1	1	1	0	1	0	0	0	0	0	1	1	1	1	1	0	0	1
12th GRADE, NO DIPLOMA	0	0	1	0	1	1	1	0	1	0	0	1	3	1	1	0	0	0	0	0	0		0	0	0	0	1	1	1		1	1	1	1	0	1	0	0	0	1	0	1	1	1	0	1	0	0	1
HIGH SCHOOL GRADUATE	1	1	1	1	0	0	0	0	0	1	0	1	1	0	0	0	0	0	1	1	1	1	0	1	1	1	0	0	0	0	1	0	0	0	0	1	0	1	1	1	1	1	0	0	0	0	0	1	0
SOME COLLEGE, BUT NO DEGREE	1	1	1	1	1	0	0	0	0	0	1	0	0	0	0	0	0	0	1	1	1	1	1	1	1	1	0	0	0	0	0	0	0	0	1	0	0	1	1	1	1	1	0	0	0	0	0	1	0
PROFESSIONAL SCHOOL DEGREE	1	1	1	1	1	0	0	0	0	0	1	0	0	0	0	0	0	0	1	1	1	1	1	1	1	1	0	0	0	0	0	0	0	0	1	0	0	1	1	1	1	1	0	0	0	0	0	1	0
BACHELORS DEGREE	1	1	1	1	1	0	0	0	0	0	1	0	0	0	0	0	0	0	1	1	1	1	1	1	1	1	0	0	0	0	0	0	0	0	1	0	0	1	1	1	1	1	0	0	0	0	0	1	0
HIGH SCHOOL GRADUATE	1	1	1	1	1	0	0	0	0	0	1	0	0	0	0	0	0	0	1	1	1	1	1	1	0	1	0	0	0	0	0	0	1	0	0	1	0	1	1	1	1	1	0	0	0	0	0	1	0
SOME COLLEGE, BUT NO DEGREE	1	1	1	1	1	0	0	0	0	0	1	0	0	0	0	0	0	0	1	1	1	1	0	1	1	1	0	0	0	0	1	0	0	0	0	1	0	1	1	1	1	1	0	0	0	0	0	1	0
9th GRADE	1	1	1	1	1	0	0	0	0	0	1	0	0	0	0	0	0	0	0	0	1	0	1	1	0	1	1	1	0	1	0	0	1	0	0	1	0	1	1	1	1	1	0	0	0	0	0	1	0
BACHELORS DEGREE	0	0	1	1	0	1	1	0	0	1	0	1	3	1	1	0	0	0	0	1	0	0	0	0	0	1	1	0	1	1	1	1	1	0	0	1	0	0	0	0	0	1	1	1	1	1	0	0	1
MASTERS DEGREE (MA, MS, ETC)	1	1	1	1	1	0	0	0	0	0	1	0	0	0	0	0	0	0	1	1	1	1	1	1	1	1	0	0	0	0	0	0	0	0	1	0	0	1	1	1	1	1	0	0	0	0	0	1	0
BACHELORS DEGREE	0	0	1	1	1	1	1	0	0	0	0	1	2	1	0	0	0	0	1	1	0	0	0	0	0	1	0	0	1	1	1	1	1	0	0	1	0	0	0	0	0	0	1	1	1	1	1	0	1
MASTERS DEGREE (MA, MS, ETC)	1	1	1	1	1	0	0	0	0	0	1	0	0	0	0	0	0	0	1	1	1	1	1	1	1	1	0	0	0	0	0	0	0	0	1	0	0	1	1	1	1	1	0	0	0	0	0	1	0
ASSOCIATE DEGREE	1	1	1	1	1	0	0	0	0	0	1	0	0	0	0	0	0	0	1	1	1	1	1	1	1	1	0	0	0	0	0	0	0	0	1	0	0	1	1	1	1	1	0	0	0	0	0	1	0
SOME COLLEGE, BUT NO DEGREE	1	0	1	0	1	0	1	0	1	0	0	1	2	1	0	0	0	0	1	1	1	1	0	1	0	1	0	0	0	0	1	0	1	0	0	1	0	0	0	1	1	1	1	1	0	0	0	0	1
MASTERS DEGREE (MA, MS, ETC)	1	1	1	1	1	0	0	0	0	0	1	0	0	0	0	0	0	0	1	1	1	1	1	1	1	1	0	0	0	0	0	0	0	0	1	0	0	1	1	1	1	1	0	0	0	0	0	1	0
SOME COLLEGE, BUT NO DEGREE	1	1	1	1	1	0	0	0	0	0	1	0	0	0	0	0	0	0	0	1	0	1	1	1	0	1	1	0	1	0	0	0	1	0	0	1	0	1	1	1	1	1	0	0	0	0	0	1	0
10th GRADE	1	1	1	1	1	0	0	0	0	0	1	0	0	0	0	0	0	0	1	1	1	1	1	1	1	1	0	0	0	0	0	0	0	0	1	0	0	1	1	1	1	1	0	0	0	0	0	1	0
SOME COLLEGE, BUT NO DEGREE	1	1	1	1	1	0	0	0	0	0	1	0	0	0	0	0	0	0	0	1	1	1	1	1	1	1	1	0	0	0	0	0	0	0	0	1	0	1	1	1	1	1	0	0	0	0	0	1	0
11th GRADE	1	1	1	1	1	0	0	0	0	0	1	0	0	0	0	0	0	0	1	1	1	1	0	1	0	1	0	0	0	0	1	0	1	0	0	1	0	1	1	1	1	1	0	0	0	0	0	1	0
BACHELORS DEGREE	1	1	1	1	1	0	0	0	0	0	1	0	0	0	0	0	0	0	1	1	1	1	1	1	1	1	0	0	0	0	0	0	0	0	1	0	0	1	1	1	1	1	0	0	0	0	0	1	0
HIGH SCHOOL GRADUATE	1	1	1	1	1	0	0	0	0	0	1	0	0	0	0	0	0	0	1	1	1	1	1	1	1	1	0	0	0	0	0	0	0	0	1	0	0	1	1	1	1	1	0	0	0	0	0	1	0
SOME COLLEGE, BUT NO DEGREE	1	0	1	1	1	0	1	0	0	0	0	1	1	0	0	0	0	0	1	1	0	1	0	1	1	1	0	0	1	0	1	0	0	0	0	1	0	1	1	1	1	1	0	0	0	0	0	1	0
SOME COLLEGE, BUT NO DEGREE	1	1	1	1	1	0	0	0	0	0	1	0	0	0	0	0	0	0	1	1	1	1	1	1	1	1	0	0	0	0	0	0	0	0	1	0	0	1	1	1	1	1	0	0	0	0	0	1	0
BACHELORS DEGREE	0	0	1	1	0	1	1	0	0	1	0	1	3	1	1	0	0	0	1	1	0	1	0	0	0	1	0	0	1	0	1	1	1	0	0	1	0	0	0	0	0	1	1	1	1	1	0	0	1
ASSOCIATE DEGREE	1	1	1	1	1	0	0	0	0	0	1	0	0	0	0	0	0	0	1	1	1	1	1	1	1	1	0	0	0	0	0	0	0	0	1	0	0	1	1	1	1	1	0	0	0	0	0	1	0
HIGH SCHOOL GRADUATE	1	1	1	1	1	0	0	0	0	0	1	0	0	0	0	0	0	0	1	0	1	1	1	1	1	1	0	1	0	0	0	0	0	0	0	1	0	1	1	1	1	1	0	0	0	0	0	1	0
GED OR EQUIVALENT	1	0	0	0	0	0	1	1	1	1	0	1	4	1	1	1	0	0	0	0	0	0	0	0	0	0	1	1	1	1	1	1	1	1	0	1	1	0	0	1	1	1	1	1	0	0	0	0	1
SOME COLLEGE, BUT NO DEGREE	1	0	0	0	1	0	1	1	1	0	0	1	3	1	1	0	0	0	1	0	0	0	0	1	0	1	0	1	1	1	1	0	1	0	0	1	0	0	0	1	0	1	1	1	0	1	0	0	1
ASSOCIATE DEGREE	1	0	1	1	1	0	1	0	0	0	0	1	1	0	0	0	0	0	1	1	1	1	1	1	1	1	0	0	0	0	0	0	0	0	1	0	0	0	0	1	0	1	1	1	0	1	0	0	1
BACHELORS DEGREE	1	0	1	1	1	0	1	0	0	0	0	1	1	0	0	0	0	0	1	1	1	1	1	1	1	0	0	0	0	0	0	0	0	1	0	1	0	1	0	1	1	1	0	1	0	0	0	0	1
ASSOCIATE DEGREE	1	0	1	0	0	0	1	0	1	1	0	1	3	1	1	0	0	1	1	0	0	0	0	0	1	1	0	1	1	1	1	1	0	0	0	1	0	1	0	1	1	1	0	1	0	0	0	0	1
MASTERS DEGREE (MA, MS, ETC)	0	1	1	1	1	1	0	0	0	0	0	1	1	0	0	0	0	0	1	1	0	0	0	0	0	1	0	0	1	1	1	1	1	0	0	1	0	0	0	1	1	1	1	1	0	0	0	0	1
BACHELORS DEGREE	0	0	1	0	0	1	1	0	1	1	0	1	4	1	1	1	0		1	1	0	0	0	0	1	1	0	0	1	1	1	1	0	0	0	1	0	0	1	1	1	1	1	0	0	0	0	0	1
HIGH SCHOOL GRADUATE	0	0	1	0	0	1	1	0	1	1	0	1	4	1	1	1	0	0	0	0	0	0	0	0	1	1	1	1	1	1	1	1	0	0	0	1	0	0	0	0	0	1	1	1	1	1	0	0	1
SOME COLLEGE, BUT NO DEGREE	0	1	1	1	1	1	0	0	0	0	0	1	1	0	0	0	0	0	0	1	0	0	0	0	0	1	1	0	1	1	1	1	1	0	0	1	0	0	0	1	1	1	1	1	0	0	0	0	1
GED OR EQUIVALENT	0	0	0	0	0	1	1	1	1	1	0	1	5	1	1	1	1	0	1	1	0	1	0	0	1	1	0	0	1	0	1	1	0	0	0	1	0	0	0	0	0	0	1	1	1	1	1	0	1
BACHELORS DEGREE	0	0	1	1	0	1	1	0	0	1	0	1	3	1	1	0	0	0	0	1	0	1	0	0	1	1	1	0	1	0	1	1	0	0	0	1	0	0	0	0	0	1	1	1	1	1	0	0	1
SOME COLLEGE, BUT NO DEGREE	0	0	1	0	0	1	1	0	1	1	0	1	4	1	1	1	0	1	0	0	0	1	1	1	1	1	1	1	1	0	0	0	0	0	0	1	1	0	0	0	0	0	1	1	1	1	1	0	1
BACHELORS DEGREE	1	1	1	1	1	0	0	0	0	0	1	0	0	0	0	0	0	0	1	1	1	1	1	1	1	1	0	0	0	0	0	0	0	0	1	0	0	0	1	1	1	1	1	0	0	0	0	0	1
ASSOCIATE DEGREE	0	1	1	1	1	1	0	0	0	0	0	1	1	0	0	0	0	0	1	1	0	1	1	1	0	1	0	0	1	0	0	0	1	0	0	1	0	0	1	1	1	1	1	0	0	0	0	0	1
HIGH SCHOOL GRADUATE	0	1	1	1	1	1	0	0	0	0	0	1	1	0	0	0	0	0	0	1	0	1	0	1	1	1	1	0	1	0	1	0	0	0	0	1	0	0	1	1	1	1	1	0	0	0	0	0	1
GED OR EQUIVALENT	1	0	1	1	0	0	1	0	0	1	0	1	2	1	0	0	0	0	1	1	1	0	0	1	1	1	0	0	0	1	1	0	0	0	0	1	0	0	1	1	1	1	1	0	0	0	0	0	1
MASTERS DEGREE (MA, MS, ETC)	1	1	1	0	1	0	0	0	1	0	0	1	1	0	0	0	0	0	0	1	1	1	0	1	0	1	1	0	0	0	1	0	1	0	0	1	0	1	1	1	0	1	0	0	0	1	0	0	1
ASSOCIATE DEGREE	0	0	1	0	1	1	1	0	1	0	0	1	3	1	1	0	0	1	1	1	1	0	0	1	1	1	0	0	0	1	1	0	0	0	0	1	0	0	0	0	0	0	1	1	1	1	1	0	1
HIGH SCHOOL GRADUATE	0	0	1	1	0	1	1	0	0	1	0	1	3	1	1	0	0	0	0	0	1	1	0	1	0	0	1	1	0	0	1	0	1	1	0	1	0	0	0	1	1	1	1	1	0	0	0	0	1
SOME COLLEGE, BUT NO DEGREE	0	1	1	1	1	1	0	0	0	0	0	1	1	0	0	0	0	0	1	1	0	0	0	0	0	1	0	0	1	1	1	1	1	0	0	1	0	0	1	1	1	1	1	0	0	0	0	0	1
10th GRADE	0	1	0	0	1	1	0	1	1	0	0	1	3	1	1	0	0	1	1	0	0	0	0	0	0	1	0	1	1	1	1	1	1	0	0	1	0	0	1	1	1	1	1	0	0	0	0	0	1
ASSOCIATE DEGREE	0	0	0	0	0	1	1	1	1	1	0	1	5	1	1	1	1	1	0	0	1	0	0	0	1	0	1	1	0	1	1	1	0	1	0	1	1	0	1	1	1	1	1	0	0	0	0	0	1
HIGH SCHOOL GRADUATE	0	0	0	0	1	1	1	1	1	0	0	1	4	1	1	1	0	0	0	1	1	1	1	0	0	1	1	0	0	0	0	1	1	0	0	1	0	0	0	0	0	1	1	1	1	1	0	0	1
BACHELORS DEGREE	1	0	0	0	0	0	1	1	1	1	0	1	4	1	1	1	0	1	1	0	1	1	0	1	0	1	0	1	0	0	1	0	1	0	0	1	1	1	0	1	1	1	0	1	0	0	0	0	1
HIGH SCHOOL GRADUATE	0	0	0	0	0	1	1	1	1	1	0	1	5	1	1	1	1	1	1	1	0	0	0	0	0	1	0	0	1	1	1	1	1	0	0	1	1	0	0	1	0	0	1	1	0	1	1	0	1
BACHELORS DEGREE	0	0	0	0	1	1	1	1	1	0	0	1	4	1	1	1	0	0	1	1	0	0	0	0	0	1	0	0	1	1	1	1	1	0	0	1	0	1	1	1	0	1	0	0	0	1	0	0	1
11th GRADE	0	0	1	1	0	1	1	0	0	1	0	1	3	1	1	0	0	0	1	1	0	0	0	0	0	1	0	0	1	1	1	1	1	0	0	1	0	0	0	1	1	1	1	1	0	0	0	0	1
PROFESSIONAL SCHOOL DEGREE	0	0	0	0	1	1	1	1	1	0	0	1	4	1	1	1	0	0	0	0	0	1	0	0	0	0	1	1	1	0	1	1	1	1	0	1	0	0	0	0	0	1	1	1	1	1	0	0	1
SOME COLLEGE, BUT NO DEGREE	0	0	1	1	1	1	1	0	0	0	0	1	2	1	0	0	0	1	1	1	0	0	0	0	0	0	0	0	1	1	1	1	1	1	0	1	1	0	1	1	1	1	1	0	0	0	0	0	1
BACHELORS DEGREE	0	0	1	1	0	1	1	0	0	1	0	1	3	1	1	0	0	0	0	0	0	0	0	0	0	0	1	1	1	1	1	1	1	1	0	1	1	0	0	0	0	0	1	1	1	1	1	0	1
MASTERS DEGREE (MA, MS, ETC)	0	0	0	0	0	1	1	1	1	1	0	1	5	1	1	1	1	1	1	0	0	0	0	0	0	0	0	1	1	1	1	1	1	1	0	1	1	0	0	0	0	1	1	1	1	1	0	0	1
ASSOCIATE DEGREE	0	0	1	0	1	1	1	0	1	0	0	1	3	1	1	0	0	0	1	1	0	0	0	0	1	1	0	0	1	1	1	1	0	0	0	1	0	1	0	1	1	1	0	1	0	0	0	0	1
SOME COLLEGE, BUT NO DEGREE	0	1	1	0	1	1	0	0	1	0	0	1	2	1	0	0	0	0	1	1	0	1	0	1	0	1	0	0	1	0	1	0	1	0	0	1	0	0	1	1	1	1	1	0	0	0	0	0	1
BACHELORS DEGREE	0	0	0	1	1	1	1	1	0	0	0	1	3	1	1	0	0	0	1	1	1	1	0	1	0	1	0	0	0	0	1	0	1	0	0	1	0	0	0	0	0	1	1	1	1	1	0	0	1
10th GRADE	0	0	1	0	0	1	1	0	1	1	0	1	4	1	1	1	0	0	1	0	0	0	0	0	1	1	0	1	1	1	1	1	0	0	0	1	0	0	0	0	0	1	1	1	1	1	0	0	1
[truncated: 37 more columns]
